# Supplementary material for: Lumpy Skin Disease Virus Genome Sequence Analysis: Putative Spatio-Temporal Epidemiology, Single Gene versus Whole Genome Phylogeny and Genomic Evolution
Source: Viruses. 2023 Jun 28;15(7):1471. doi: 10.3390/v15071471 (PMC10385495; doi:10.3390/v15071471)
Supplement: Supplementary file 1 [file viruses-15-01471-s001.zip]

Archive with 2 entries (2 files):
- viruses-2466775-Figure S1¿CS5.pptx
- viruses-2466775-Table S1 & Table S2.xlsx
