# Supplementary material for: Lumpy Skin Disease Virus Genome Sequence Analysis: Putative Spatio-Temporal Epidemiology, Single Gene versus Whole Genome Phylogeny and Genomic Evolution
Source: Viruses. 2023 Jun 28;15(7):1471. doi: 10.3390/v15071471 (PMC10385495; doi:10.3390/v15071471)
Supplement: Supplementary file 1 [file viruses-15-01471-s001.zip › viruses-2466775-Table S1 & Table S2.xlsx]

## Sheet: Table S1
present/absent in dataset <2017	present/absent in dataset >2017	strain_info	Genbank code	country of origin	Clade (zie presentatie)	Classical field/vaccin/recombinant/mutant strain	Country acronym	more precise geolocation (indien vermeld)	lat/long d/m/s) undefined	lat/long dm (converted if not done, to WGS84)	year	Maand (indien vermeld)	Dag (indien vermeld)	reference	Published in a peer reviewed paper	if not in peer reviewed paper, then how?	and by whom	strain info (passages before sequencing)		searchable format	amount of N/ambiguous	unique ambiguous positions removed
1	1	>AF325528.1_|Lumpy_skin_disease_virus_NI-2490_isolate_Neethling_2490_complete_genome	>AF325528	Republic of South Africa	1.2	F	RSA	Northwest			1958	-	-	Tulman et al 2001	YES			16p	is NC_0030207	>AF325528
1	1	>AF409137.1_|Lumpy_skin_disease_virus_NW-LW_isolate_Neethling_Warmbaths_LW_complete_genome	>AF409137	Republic of South Africa	1.2	F	RSA	Northwest			1999	-	-	Kara et al 2003	YES			4p		>AF409137
0	1	>KX894508.1_|Lumpy_skin_disease_virus_isolate_155920/2012	>KX894508	Israel	1.2	F	ISR				2012	-	-	Vandenbussche et al 2016	YES					>KX894508
0	1	>KY702007.1_|Lumpy_skin_disease_virus_isolate_SERBIA/Bujanovac/2016_complete_genome	>KY702007	Serbia	1.2	F	SRB				2016	-	-	Toplak et al 2017	YES					>KY702007
1	1	>KY829023.3_|Lumpy_skin_disease_virus_isolate_Evros/GR/15	>KY829023	Greece	1.2	F	GRE				2015	-	-	Agianniotaki et al 2015	YES					>KY829023
1	1	>LSD_L06	>LSD_L06	India	1.2	F	IND	Rajastan			2021-2022	-	-	Bhatt et al in prep	NO					>LSD_L06	23
1	1	>LSD_L08	>LSD_L08	India	1.2	F	IND	Rajastan			2021-2022	-	-	Bhatt et al in prep	NO					>LSD_L08	35
1	1	>LSD_L09	>LSD_L09	India	1.2	F	IND	Rajastan			2021-2022	-	-	Bhatt et al in prep	NO					>LSD_L09	34
1	1	>LSD_L10	>LSD_L10	India	1.2	F	IND	Rajastan			2021-2022	-	-	Bhatt et al in prep	NO					>LSD_L10	45
1	1	>LSD_NS30	>LSD_NS30	India	1.2	F	IND	Rajastan			2021-2022	-	-	Bhatt et al in prep	NO					>LSD_NS30	47
1	1	>LSD_NS31	>LSD_NS31	India	1.2	F	IND	Rajastan			2021-2022	-	-	Bhatt et al in prep	NO					>LSD_NS31	34
0	1	>MH893760.2_|Lumpy_skin_disease_virus_strain_LSDV/Russia/Dagestan/2015_complete_genome	>MH893760	Russia	1.2	F	RUS	Dagestan			2015	-	-	Sprygin et al 2018	YES					>MH893760	15
0	1	>MN072619.1_|Lumpy_skin_disease_virus_isolate_Kenya_complete_genome	>MN072619	Kenya	1.2	F	KEN				1958	-	-	Biswas et al 2020	YES					>MN072619
0	1	>MN636838.1_|Lumpy_skin_disease_virus_isolate_LSD-58-LP-RSA-1993_complete_genome	>MN636838	Republic of South Africa	1.1	F	RSA	Limpopo			1993	-	-	van Schalkwijk et al 2020	YES					>MN636838
0	1	>MN636839.1_|Lumpy_skin_disease_virus_isolate_LSD-103-GP-RSA-1991_complete_genome	>MN636839	Republic of South Africa	1.1	F	RSA	Guateng			1991	-	-	van Schalkwijk et al 2020	YES					>MN636839
0	1	>MN636840.1_|Lumpy_skin_disease_virus_isolate_LSD-248-NW-RSA-1993_complete_genome	>MN636840	Republic of South Africa	1.1	F	RSA	Northwest			1993	-	-	van Schalkwijk et al 2020	YES					>MN636840
0	1	>MN636841.1_|Lumpy_skin_disease_virus_isolate_LSD-220-1-NW-RSA-1993_complete_genome	>MN636841	Republic of South Africa	1.1	F	RSA	Northwest			1993	-	-	van Schalkwijk et al 2020	YES					>MN636841
1	1	>MN636842.1_|Lumpy_skin_disease_virus_isolate_LSD-220-2-NW-RSA-1993_complete_genome	>MN636842	Republic of South Africa	1.1	F	RSA	Northwest			1993	-	-	van Schalkwijk et al 2020	YES					>MN636842
0	1	>MN636843.1_|Lumpy_skin_disease_virus_isolate_LSD-148-GP-RSA-1997_complete_genome	>MN636843	Republic of South Africa	1.1	F	RSA	Guateng			1997	-	-	van Schalkwijk et al 2020	YES					>MN636843
1	1	>MN642592.1_|Lumpy_skin_disease_virus_strain_Kubash/KAZ/16	>MN642592	Kazachstan	1.2	F	KAZ	Atyrau region			2016	7	7	Mathijs et al 2020	YES					>MN642592
1	1	>MN995838.1_|Lumpy_skin_disease_virus_isolate_pendik	>MN995838	Turkey	1.2	F	TRK				2014	8	13	Agianniotaki et al 2017	YES					>MN995838
1	1	>MT007950.1_|UNVERIFIED:_Lumpy_skin_disease_virus_isolate_Namibia_2016_9F_genomic_sequence_sequence	>MT007950	Namibia	1.2	F	NAM				2016	9	-	NA	NO	Istituto Zooprofilattico Sperimentale dell'Abruzzo e del Molise 'G.	Di Felice,E., Pinoni,C., Polci,A., Monaco,F., Molini,U., Khaiseb,S., Camma,C., Capobianco Dondona,A., Orsini,M. and Marcacci,M.			>MT007950	132
1	0	>MT007951.1_|UNVERIFIED:_Lumpy_skin_disease_virus_isolate_Namibia_2016_10F_genomic_sequence_sequence	>MT007951	Namibia	1.2	F	NAM				2016	9	-	NA	NO	Istituto Zooprofilattico Sperimentale dell'Abruzzo e del Molise 'G.	Di Felice,E., Pinoni,C., Polci,A., Monaco,F., Molini,U., Khaiseb,S., Camma,C., Capobianco Dondona,A., Orsini,M. and Marcacci,M.		removed, to many ambiguous sites	>MT007951	>4000	entire sequence removed
1	1	>MT643825.1_|Lumpy_skin_disease_virus_strain_210LSD-249/BUL/16	>MT643825	Bulgaria	1.2	F	BUL	Yambol			2016	6	15	Mathijs et al 2020	YES					>MT643825
1	1	>MW435866.1_|Lumpy_skin_disease_virus_isolate_SA-Neethling	>MW435866	Republic of South Africa	1.1	F	RSA				1959	-	-	Mathijs et al 2022	YES			86p		>MW435866
1	1	>MW656252.1_|Lumpy_skin_disease_virus_isolate_LSDV/Haden/RSA/1954_complete_genome	>MW656252	Republic of South Africa	1.1	F	RSA				1954	-	-	van Schalkwijk et al 2021	YES					>MW656252
1	1	>MW656253.1_|Lumpy_skin_disease_virus_isolate_LSDV/280-KZN/RSA/2018_complete_genome	>MW656253	Republic of South Africa	1.2	F	RSA	Kwazulu Natal			2018	-	-	van Schalkwijk et al 2021	YES					>MW656253
1	1	>MW699032.1_|Lumpy_skin_disease_virus_strain_LSDV/Russia/Dagestan/2015_75_passage	>MW699032	Russia	1.2	F	RUS	Dagestan			2015	-	-	van Schalkwijk et al 2021	YES					>MW699032
1	1	>MW883897.1_|UNVERIFIED:_Lumpy_skin_disease_virus_isolate_LSDV/Cattle/India/2019/Ranchi-1_genomic_sequence_sequence	>MW883897	India	1.2	F	IND	Jharkand			2019	12	31	Kumar et al 2021	YES					>MW883897
1	1	>NC_003027.1_|Lumpy_skin_disease_virus_NI-2490_complete_genome	>NC_003027	Kenya	1.2	F	KEN				1958	-	-	Tulman et al 2001	YES			16p		>NC_003027
1	1	>NC_004002.1_|Sheeppox_virus_17077-99_complete_genome	>NC_004002	Turkey	og	F	TRK				1970's	-	-	Tulman et al 2002	YES					>NC_004002
0	1	>NC_004003.1_|Goatpox_virus_Pellor_complete_genome	>NC_004003	Kazachstan	og	F	KAZ				2000	-	-	Tulman et al 2002	YES					>NC_004003
0	1	>OK318001.1_|Lumpy_skin_disease_virus_isolate_V281_complete_genome	>OK318001	Nigeria	1.2	F	NIG	Plateau State			2018	5	-	Wolff et al 2021	YES					>OK318001
0	1	>OK422492.1_|Lumpy_skin_disease_virus_isolate_LSDV/Cattle/India/2019/Ranchi-1/P10_complete_genome	>OK422492	India	1.2	F	IND	Jharkand			2019	12	31	Kumar et al 2021	YES			p10		>OK422492
1	1	>OK422493.1_|Lumpy_skin_disease_virus_isolate_LSDV/Cattle/India/2019/Ranchi-1/P30_complete_genome	>OK422493	India	1.2	F	IND	Jharkand			2019	12	31	Kumar et al 2021	YES			p30		>OK422493	2
0	1	>OK422494.1_|Lumpy_skin_disease_virus_isolate_LSDV/Cattle/India/2019/Ranchi-1/P50_complete_genome	>OK422494	India	1.2	F	IND	Jharkand			2019	-	-	Kumar et al 2021	YES			p50		>OK422494
0	1	>ON400507.1_|Lumpy skin disease virus isolate 208/PVNRTVU/2020, complete genome	>ON400507	India	1.2	F	IND	Andra Pradesh			2020	-	-	Putty et al 2023	YES					>ON400507		last ~1000-1500bp verwijderd. Alignen niet goed./ Mogelijk verkeerd geannoteerde terminal repeat, niet betrouwbaar
0	1	>OP297402.1_|Lumpy skin disease virus isolate LSDV-WB/IND/19, complete genome	>OP297402	India	1.2	F	IND	West Bengal (Bankura)			2019	-	-	Kumar et al 2022	YES			5p		>OP297402
1	1	>OP688128.1_|Lumpy skin disease virus isolate V392.1, complete genome	>OP688128	Bangladesh	1.2	F	BAN				2021	-	-	Parvin et al 2022	YES					>OP688128
0	1	>OP688129.1_|Lumpy skin disease virus isolate V395.1, complete genome	>OP688129	Bangladesh	1.2	F	BAN				2021			Parvin et al 2022	YES					>OP688129
1	1	>OM033705.1_|Lumpy skin disease virus isolate LSDV/Thailand/YST/2021, complete genome	>OM033705	Thailand	2.5	F-->R	THA	Yasothon			2021	7	-	Suwankitwa et al 2023	YES					>OM033705
0	1	>OM803092.1_|Lumpy skin disease virus strain China/GX01/2020, complete genome	>OM803092	China	2.5	F-->R	CHN	Guangxi			2020	10	-	NA						>OM803092
1	1	>ON152411.1_|Lumpy_skin_disease_virus_isolate_LSDV72/PrachuapKhiriKhan/Thailand/2021_complete_genome	>ON152411	Thailand	2.5	F-->R	THA	Prachuap			2021	9	21	Pauingpin et al 2022	YES					>ON152411
0	1	>OP508345.1_|Lumpy skin disease virus isolate China/Xinjiang/Cattle/Aug-2019, complete genome.	>OP508345	China	2.5	F-->R	CHN	Xinjiang			2019	-	-	NA	NO	Submitted (20-SEP-2022) Important zoonoses and severe exotic diseases innovation teams, Harbin Veterinary Research Institute, No. 678 Haping Road, Xiangfang District, Harbin 150069, P.R. China, Harbin, HEILONGJIANG 150008, Chinia	Zhang,M., Shi,Y., Sun,Y. and Bu,Z			>OP508345	13
0	0	>HB977629.1_|Sequence_1_from_Patent_WO2009101604	>HB977629	Republic of South Africa		M	RSA				2009	-	-	Williamson et al 2009	YES					>HB977629		entire sequence removed
0	0	>MW030512.1_|Mutant_Lumpy_skin_disease_virus_clone_Neethling-RIBSP(TK-)EGFP_complete_genome	>MW030512	Kazachstan		M	KAZ				2020	-	-	Orynbayev et al 2020	YES					>MW030512	NA	entire sequence removed
0	0	>ON005067.1_|Lumpy_skin_disease_virus_isolate_Atyrau-5BJN(IL-18)_partial_genome	>ON005067	Kazachstan		M	KAZ				2016	-	-	NA	NO	Laboratory of Molecular Biology and Genetic Engineering, Research Institute for Biological Safety Problems, Momyshyly, Gvardeiskiy, Zhambylskaya Oblast 080409, Kazakhstan	Chervyakova et al 2020	obtained in 2020 as a result of a knockout of four genes by the homologous recombination genome; the original, virus was isolated in 2016 from an infected calf, 5 passages in MDBK cell		>ON005067
0	1	>OM373209.1_|Lumpy skin disease virus isolate LSDV_BH3/CHN/20, complete genome	>OM373209	China	2.5	NYA-->R	CHN				2020	-	-	NA	NO	Submitted (24-JAN-2022) Shandong Binzhou Animal Science and Veterinary Medicine Academy, No. 169, Huanghe 2rd, Binzhou, Shandong, Binzhou, Shandong Sheng 256600, China	Tang,N., Liu,J., Gao,Q., Dong,L. and Shen,Z.		is recombinant	>OM373209
0	1	>MH646674.1_|Lumpy_skin_disease_virus_strain_LSDV/Russia/Saratov/2017_complete_genome	>MH646674	Russia	2.1	R	RUS	Saratov			2017	-	-	Sprygin et al 2019	YES					>MH646674
1	1	>MT134042.1_|Lumpy_skin_disease_virus_strain_LSDV/Russia/Udmurtiya/2019_complete_genome	>MT134042	Russia	2.3?	R	RUS	Udmurtya			2019	3	3	Sprygin et al 2019	YES					>MT134042
1	1	>MT992618.1_|Lumpy_skin_disease_virus_isolate_KZ-Kostanay-2018	>MT992618	Kazachstan	2.2	R	KAZ	kostanay	53.12 N 63.38 E	53.2 N 63.33 E	2018	9	-	Amyrgazin et al 2018	NO					>MT992618
1	1	>MW355944.1_|Lumpy_skin_disease_virus_strain_China/GD01/2020_complete_genome	>MW355944	China	2.5	R	CHN	Guangdong			2020	7	-	Ma et al 2022	YES					>MW355944	2
0	1	>MW732649.1_|Lumpy_skin_disease_virus_strain_LSDV/HongKong/2020	>MW732649	China	2.5	R	CHN	Hongkong			2020	1	12	Flannery et al 2022	YES					>MW732649
0	1	>MZ577073.1_|Lumpy_skin_disease_virus_strain_20L42_Quyet-Thang/VNM/20_complete_genome	>MZ577073	Vietnam	2.5	R	VNM			21.5807 N 105.7893 E	2020	10	28	Mathijs et al 2021	YES					>MZ577073
0	1	>MZ577074.1_|Lumpy_skin_disease_virus_strain_20L43_Ly-Quoc/VNM/20_complete_genome	>MZ577074	Vietnam	2.5	R	VNM			22.7758 N 106.7819 E	2020	10	30	Mathijs et al 2021	YES					>MZ577074
0	1	>MZ577075.1_|Lumpy_skin_disease_virus_strain_20L70_Dinh-To/VNM/20_complete_genome	>MZ577075	Vietnam	2.5	R	VNM			21.0626 N 106.0315 E	2020	11	17	Mathijs et al 2021	YES					>MZ577075
0	1	>MZ577076.1_|Lumpy_skin_disease_virus_strain_20L81_Bang-Thanh/VNM/20_complete_genome	>MZ577076	Vietnam	2.5	R	VNM			22.6570 N 105.7232 E	2020	11	29	Mathijs et al 2021	YES					>MZ577076
0	1	>OL542833.1_|Lumpy_skin_disease_virus_isolate_LSDV/Russia/Tyumen/2019_complete_genome	>OL542833	Russia	2.4?	R	RUS	Tyumen			2019	-	-	Krotova et al 2022	YES					>OL542833
0	1	>OL752713.2_|Lumpy_skin_disease_virus_isolate_LSDV/KM/Taiwan/2020_complete_genome	>OL752713	Taiwan	2.5	R	TWN	Kinmen			2020	8	17	Huang et al 2022	YES					>OL752713
0	1	>OM530217.1_|Lumpy_skin_disease_virus_isolate_LSDV/Russia/Saratov/2019_complete_genome	>OM530217	Russia	2.1	R	RUS	Saratov			2019	-	-	Shumilova et al 2022	YES					>OM530217
0	1	>OM793602.1_|Lumpy_skin_disease_virus_isolate_LSDV_Russia_Tomsk_2020_complete_genome	>OM793602	Russia	2.5	R	RUS	Tomsk			2020	-	-	Krotova et al 2022	YES					>OM793602
0	1	>OM793603.1_|Lumpy_skin_disease_virus_isolate_LSDV_Russia_Khabarovsk_2020_complete_genome	>OM793603	Russia	2.5	R	RUS	Khabarovsk			2020	-	-	Krotova et al 2022	YES					>OM793603
0	1	>OM984485.1_|Lumpy_skin_disease_virus_strain_LSDV_XJ201901_complete_genome	>OM984485	China	2.5	R	CHN	Xinjiang			2019	-	-	Li et al 2022	YES					>OM984485
0	1	>OM984486.1_|UNVERIFIED:_Lumpy_skin_disease_virus_strain_LSDV_FJ2019_complete_genome	>OM984486	China	2.5	R	CHN	Fujian			2019	-	-	Li et al 2022	YES					>OM984486
0	1	>ON616408.1_|Lumpy_skin_disease_virus_strain_LSDV/NMG/2020_partial_genome	>ON616408	China	2.5	R	CHN	Inner Mongolia			2020	-	-	Zan et al 2022	YES					>ON616408
0	0	>AF409138.1_|Lumpy_skin_disease_virus_isolate_Neethling_vaccine_LW_1959_complete_genome	>AF409138	Republic of South Africa	1.1	V	RSA				1959	-	-	Kara et al 2003	YES					>AF409138
0	1	>KX683219.1_|Lumpy_skin_disease_virus_strain_KSGP_0240	>KX683219	Kenya	1.2	V	KEN				1974	-	-	Vandenbussche et al 2016	YES			78p		>KX683219
0	1	>KX764643.1_|Lumpy_skin_disease_virus_strain_SIS-Lumpyvax_vaccine_complete_genome	>KX764643	Republic of South Africa	1.1	V	RSA				1999	-	-	Mathijs et al 2016	YES			78p		>KX764643
0	1	>KX764644.1_|Lumpy_skin_disease_virus_strain_Neethling-Herbivac_vaccine_complete_genome	>KX764644	Republic of South Africa	1.1	V	RSA				2016	-	-	Mathijs et al 2016	YES			89p		>KX764644
0	1	>KX764645.1_|Lumpy_skin_disease_virus_strain_Neethling-LSD_vaccine-OBP_complete_genome	>KX764645	Republic of South Africa	1.1	V	RSA				2016	-	-	Mathijs et al 2016	YES			88p		>KX764645
0	1	>MG972412.1_|Lumpy_skin_disease_virus_isolate_Cro2016_complete_genome	>MG972412	Croatia	1.1	V	CRO				2016	-	-	Lojkic et al 2018	YES					>MG972412	8	148752-148754
0	1	>MK441838.1_|Lumpy_skin_disease_virus_strain_Herbivac_LS	>MK441838	Republic of South Africa	1.1	V	RSA				2011	-	-	Douglass et al 2019	YES					>MK441838
0	1	>MT130502.2_|Lumpy_skin_disease_virus_strain_Neethling-RIBSP_vaccine	>MT130502	Kazachstan	1.2	V	KAZ				2018	-	-	NA	NO	Submitted (28-FEB-2020) Research Institute for Biological Safety Problems, Momyshyly, Zhambylskaya Oblast, Gvardeiskiy 080409, Kazakhstan	Orynbayev et al			>MT130502
0	1	>MW631933.1_|Lumpy_skin_disease_virus_isolate_LSD_complete_genome	>MW631933	Morocco	1.2	V	MOR				2017	7	14	Bamouh et al 2021	YES					>MW631933
0	1	>ON010590.1_|Lumpy_skin_disease_virus_strain_Neethling-RIBSP/7C_genomic_sequence	>ON010590	Kazachstan	1.2	V	KAZ				2019	-	-	NA	NO	Submitted (28-FEB-2020) Research Institute for Biological Safety Problems, Momyshyly, Zhambylskaya Oblast, Gvardeiskiy 080409, Kazakhstan	Orynbayev et al			>ON010590

## Sheet: Table S2
		OSM 7
		Table with models selected for each phylogenety reconstruction
		region/dataset	Model	criterium
		RPO30	HKY+F+I	BIC
		GPCR	K3Pu+F+I	BIC (*)
		RPO132	TIM+F+R2	BIC
		DNA polymerase	K3Pu+F+R2	BIC
		P32	HKY+F+I	BIC (*)
		<2017 dataset	TVM+F+R2	BIC
		>2017 dataset	K3Pu+F+R4	BIC (*)
		LSDV076	HKY+F	BIC (*)
		LSDV145	TIM+F+I	BIC
		(*) indicates AIC and cAIC arrived at different models, in all other case all three criteria arrived at the same model
